# Supplementary material for: Ivermectin-induced gene expression changes in adult Parascaris univalens and Caenorhabditis elegans: a comparative approach to study anthelminthic metabolism and resistance in vitro
Source: Parasit Vectors. 2022 May 5;15:158. doi: 10.1186/s13071-022-05260-4 (PMC9074254; doi:10.1186/s13071-022-05260-4)
Supplement: Supplementary file 4 — Additional file 4: Table S1. Parascaris univalens and Caenorhabditis elegans primer sequences used in PCR assays as well as their respective amplicon sizes, annealing temperatures, and primer efficiencies. [file 13071_2022_5260_MOESM4_ESM.xlsx]

## Sheet: P. univalens 
			Parascaris univalens primer sequences and corresponding amplicon sizes, annealing tempreture, and primer effciency dilution factor used in the PCR assays.
			Conventional PCR primers (5'--> 3')			qPCR primers (5'--> 3')
Gene ID(C.elegans orthologue name, %ID)	No of splice varianst	Splice variant with most mapped reads	Forward	Reverse	Amplicon size(bp)	Forward	Reverse	Amplicon size(bp)	Anneal temp (◦C)	Efficiency	R-Coefficient	Efficiency DILUTION FACTOR
PgR004_g112 (dhs-4, 29.2)	4 splice variants	PgR004_g112_t02	ATATCAATCGCCGAACGAAG	GTGATTCCCGCGTTACTGAT	415	TTCCCGAACGAAGCACTACT	CGACAAGTACTGCGTGGATG	110	57	118.2	0.99	2
PgR013_g129 (F08F8.7, 49.8 )	5 splice variants	PgR013_g129_t02	CGGTGCTGAATGCTGATCTA	TGTCCTCCAAATCCTGGTTC	439	TGGTGCACTACCGAGATTCA	ATGGATGGACACTTCGTTCC	81	59	102.5	0.959	5
PgR047_g061 (lgc-37, 60.4)	3 splice variants	PgR047_g061_t02				TGGCCAAGGAACAATACGTG	CTTTTGCTGCTCTTACCGCC	130	59	99.7		5
PgR015_g078 (hmit-1.2, 48.5 )	2 splice variants	PgR015_g078_t02	GACCGATGAATCGCGTATCT	ACCAACGGTGAAGACGAAAC	335	GGCGAACAACAACCAACTGA	ACCTCCAATAACGGCCATGA	78	59	100.3	0.995	10
PgR015_g078 (hmit-1.3, 51.8)	2 splice variants	PgR015_g078_t02	GACCGATGAATCGCGTATCT	ACCAACGGTGAAGACGAAAC	335	GGCGAACAACAACCAACTGA	ACCTCCAATAACGGCCATGA	78	59	100.3	0.995	10
PgB01_g106 (F13D11.4, 44.8 )	2 splice variants	PgB01_g106_t02	TGGATATTTGGCCATCCATT	TATCGAGGCACTTGCTCCTT	568	TGCGTGATGCAAATAACCAC	GGCCAAATATCTTCGTCGAG	106	59	102.1	0.999	5
PgR127_g021 ( dhs-2, 33.4 )	1 splice variant		AGCAAGCAGGGGTCGTATTA	TGTGATGACCTGCCAGATGT	534	TTGTCGAATTGGATCACTGC	AAGGCAAGAGTTGCGATTGT	139	59	100.7	0.986	10
PgR007_g080 ( dhs-27, 50.3)	1 splice variant		TCAGCGATTTGCAAGAAATG	TACGTGAACGTTGGTGTGCT	545	TGTGCTGCGTATCGTTCTTC	GGGCCTACGTTGAAGAGTTG	118	59	101.8	0.991	10
PgB05_g097 (pkc-1, 75.7)	5 splice variants	PgB05_g097_t02	ACGTTTCAACAATGCGAACA	CAAGACCCCAAATGAAGTCC	518	GCAATGCACAATCGTGAAAC	ACGGTCACTCGACCAAAAAC	109	59	95.6	0.997	10
PgB20_g050 (ugt-54, 25.3)	1 splice variant		TCAATGCACCCAATCTTTCA	GACGAAGGCTTTTGTTGAGC	542	ATCGCATTTTTGGAAGCAAC	GACGAAGGCTTTTGTTGAGC	171	59	102.1	0.998	10
PgR047_g023 (slc-17.2, 47.2)	9 splice variants	PgR047_g023_t01	CACATACGCTTCTCGCACTC	ACGGCTGTACCATTCACCAT	206	AGCTCACATCACTTCGCAGA	ATGTGTGATGGGCGAAAAAC	118	59	101.3	0.995	10
		PgR047_g023_t09	CTTCGCTGGGATTTCTATCG	TAGGAATCGGATTGTAAGCGAAC	571	CTTGCTGAACCGAAGAAGGA	TCGGATGTAAGCGAACTTTCT	76	55.7	99.3	0.988	3
PgR075_g041 (cup-4, 31.5)	2 splice variants	PgR075_g041_t01	CCGAGGAACTCGAAAATGAA	GGTAAAAATGCCTAACGCACA	512	CGCACTTATGTGGAAGAGCA	CGGAGGAATTTTTCACTGGA	88	59	100.8	0.996	10
PgR003_g012 (F17C11.12, 16.5)	3 splice variant	PgR003_g012_t02	GCCATTTGTCGCAATCTTTT	GCGCCTGTCTTTCGTTTTAG	534	AGCGGTCGTACTTCTTCCAG	GCGCCTGTCTTTCGTTTTAG	150	59	97.7	0.999	10
		PgR003_g012_t01	GCCATTTGTCGCAATCTTTT	AACGAAGAGGCAGCGAGGTA	333	ACAAACTCTATACGACCGAGCT	AACGAAGAGGCAGCGAGGTA	127	59	96.3	0.997	5
PgR018_g071(C13A2.7, 11.9)	3 splice variants	PgR018_g071_t02	GACGCGGATGTTGGTGTAAT	TTTATGAGTTCGACGGTTTCTG	155	GACGCGGATGTTGGTGTAAT	TTTATGAGTTCGACGGTTTCTG	155	55	96.6	0.976	3
PgR005X_g204 (nhr-3, 46.5)	7 splice variants	PgR005X_g204_t03	GCGAAGTGCATCACCACATA	CCAACATCGACACCACAGAC	449	TGCTTCATCGTGACAAACCG	TGAGTCGATCCTGAAGCCTG	130	61.4	98.7	0.995	5
PgR005X_g127(Y71G12B.25, 63.2)			ATACAGTCGTTCGGCAGCTT	CTGCATGTAGGAACGAAGCA	585	CCGACGATTTATTTCGCACT	TCGGAAGGTAATCCTGTGGA	85	59	93.6	0.998	10
REFERENCES
PgB20_g009 (gpd-1)									59	97.5
PgR070_g023 (act-5)									59	99.5

## Sheet: C. elegans
Caenorhabditis elegans primer sequences and corresponding amplicon sizes, annealing temperature, and primer effciency dilution factor used in the PCR assays.
	qPCR primers (5'--> 3')
Gene ID(C.elegans orthologue name, %ID)	Forward	Reverse	Amplicon size(bp)	Anneal temp (◦C)	Efficiency	R-Coefficient	Efficiency DILUTION FACTOR
PgR004_g112 (dhs-4, 29.2)	ATCACTGGAGCTGGAAATGG	GGGCTTCTCCTTGATTTCCT	142	57	91.1	0.985	5
PgR013_g129 (F08F8.7, 49.8 )	CTTGCATCATTGGCTTCTGA	TGGTACAAAGTGACCGTCCA	90	59	95.4	0.995	2
PgR047_g061 (lgc-37, 60.4)	CAGCCGAAGCACAACTTACA	CACGGGTCGAAAATTCTTGT	97	59	99.5	0.98	2
PgR015_g078 (hmit-1.2, 48.5 )	CACTGCGGTTTCTGTGAAGA	TCGTGCACAAGCCAGTAGAC	100	59	91.4	0.996	3
PgR015_g078 (hmit-1.3, 51.8)	GCCGGAGTTAAGGACAATCA	TGAAGGTTCCGAGGAAATTG	76	57	95.3	0.998	2
PgB01_g106 (F13D11.4, 44.8 )	TTACCGAGCAAGGAGCAAGT	CATCGACGATAGGCATGTTG	93	61.4	100	0.98	6
PgR127_g021 ( dhs-2, 33.4 )	TGGAAACATGCTCCAAATGA	AGCGACGGAATTCAAGAAGA	95	55.7	104.1	0.997	5
PgR007_g080 ( dhs-27, 50.3)	TGCCAAACATGGTGAAGAAA	AGCCGGGTAAGAACTGAGGT	95	59	92	0.99	2
PgB05_g097 (pkc-1, 75.7)	CGTTTGGCAGATTTTGGAAT	TGCCCACCAATCAACAGATA	138	55.7	94.6	0.976	5
PgB20_g050 (ugt-54, 25.3)	CTTTTCCAACCGCAAATTGT	TGCCGGATAAGATGGAAAAG	119	59	81.8	0.989	2
PgR047_g023 (slc-17.2, 47.2)	AGCTTCACGTTACGGAGGAA	GGCACGAAGAATAGCCAGAG	121	59	110.5	0.997	2
PgR075_g041 (cup-4, 31.5)	GGCATATCATCCACGTGTCA	CGAGAAATTCGTCGAACCAT	90	59	135	0.935	2
PgR003_g012 (F17C11.12, 16.5)	TGGCTTTTCTCCACGAAAGT	CAATGGCGAGAAACACCTTT	81	57	98.6	0.992	5
PgR018_g071(C13A2.7, 11.9)	AGCGTCGACGTTTCTTCTGA	TGCTTCAGTTGTTGTCTCTTCC	76	61.4	78	0.969	2
PgR005X_g204 (nhr-3, 46.5)	GCCAGCCAGCTGCTATTTAC	CGACGGAGCTGTTGGATAAT	116	59	105	0.996	2
PgR005X_g127(Y71G12B.25, 63.2)	TCTCGGCCTACGTCTGCTAT	CAATTGGCATGACGATGAAC	141	55	94.2	0.994	3
