# Supplementary material for: Ivermectin-induced gene expression changes in adult Parascaris univalens and Caenorhabditis elegans: a comparative approach to study anthelminthic metabolism and resistance in vitro
Source: Parasit Vectors. 2022 May 5;15:158. doi: 10.1186/s13071-022-05260-4 (PMC9074254; doi:10.1186/s13071-022-05260-4)
Supplement: Supplementary file 5 — Additional file 5: Table S2. Parascaris univalens RT-qPCR cycle time values and log2 fold change calculations. IVM-13, IVM-11, IVM-9, and CD represent treatment conditions 10–13, 10–11, 10–9 M IVM, and media+DMSO (control), respectively. [file 13071_2022_5260_MOESM5_ESM.xlsx]

## Sheet: INTRODUCTION
					Parascaris univalens qPCR CT values and Log2Foldchange Calculations
			Symbol	Ivermectin concentration	Technical replicate	Biological replicate
			IVM-13.1.2	1e-13	Technical replicate1	Biological replicate 1
			IVM-13.1.2	1e-13	Technical replicate2	Biological replicate 1
			IVM-13.2.2	1e-13	Technical replicate1	Biological replicate 2
			IVM-13.2.2	1e-13	Technical replicate2	Biological replicate 2
			IVM-13.3.2	1e-13	Technical replicate1	Biological replicate 3
			IVM-13.3.2	1e-13	Technical replicate2	Biological replicate 3
			IVM-11.1	1e-11	Technical replicate1	Biological replicate 1
			IVM-11.1	1e-11	Technical replicate2	Biological replicate 1
			IVM-11.2	1e-11	Technical replicate1	Biological replicate 2
			IVM-11.2	1e-11	Technical replicate2	Biological replicate 2
			IVM-11.3	1e-11	Technical replicate1	Biological replicate 3
			IVM-11.3	1e-11	Technical replicate2	Biological replicate 3
			IVM-9.1b	1e-09	Technical replicate1	Biological replicate 1
			IVM-9.1b	1e-09	Technical replicate2	Biological replicate 1
			IVM-9.2b	1e-09	Technical replicate1	Biological replicate 2
			IVM-9.2b	1e-09	Technical replicate2	Biological replicate 2
			IVM-9.3b	1e-09	Technical replicate1	Biological replicate 3
			IVM-9.3b	1e-09	Technical replicate2	Biological replicate 3
			CD1	DMSO	Technical replicate1	Biological replicate 1
			CD1	DMSO	Technical replicate2	Biological replicate 1
			CD2.2	DMSO	Technical replicate1	Biological replicate 2
			CD2.2	DMSO	Technical replicate2	Biological replicate 2
			CD3.2	DMSO	Technical replicate1	Biological replicate 3
			CD3.2	DMSO	Technical replicate2	Biological replicate 3

## Sheet: Gpd-1
Reference gene: gpd-1 (PgB20_g009)
	Gpd-1
	CT	CT mean	CT St.Dev
IVM-13.1.2	16.57	16.52	0.071
IVM-13.1.2	16.47	16.52	0.071
IVM-13.2.2	16.87	16.94	0.099
IVM-13.2.2	17.01	16.94	0.099
IVM-13.3.2	16.67	16.75	0.127
IVM-13.3.2	16.84	16.75	0.127
IVM-11.1	17.1199	17.0891	0.0436344
IVM-11.1	17.0582	17.0891	0.0436344
IVM-11.2	16.8788	16.8639	0.0210549
IVM-11.2	16.8491	16.8639	0.0210549
IVM-11.3	17.1273	17.1738	0.0658305
IVM-11.3	17.2204	17.1738	0.0658305
IVM-9.1b	16.4088	16.4566	0.0675564
IVM-9.1b	16.5044	16.4566	0.0675564
IVM-9.2b	16.9055	16.7425	0.230515
IVM-9.2b	16.5795	16.7425	0.230515
IVM-9.3b	17.0038	16.9622	0.0589349
IVM-9.3b	16.9205	16.9622	0.0589349
CD1	17.0199	16.8803	0.197518
CD1	16.7406	16.8803	0.197518
CD2.2	16.5902	16.5749	0.0217015
CD2.2	16.5595	16.5749	0.0217015
CD3.2	16.5916	16.4847	0.151141
CD3.2	16.3779	16.4847	0.151141

## Sheet: ACTIN
Reference gene: ACTIN, act-5 (PgR070_g023)
	ACTIN
	CT	CT mean	CT St.Dev
IVM-13.1.2	19.8171	19.8257	0.0121589
IVM-13.1.2	19.8343	19.8257	0.0121589
IVM-13.2.2	20.2936	20.2254	0.0964311
IVM-13.2.2	20.1572	20.2254	0.0964311
IVM-13.3.2	20.6844	20.7715	0.12308
IVM-13.3.2	20.8585	20.7715	0.12308
IVM-11.1	20.1709	20.1509	0.0283783
IVM-11.1	20.1308	20.1509	0.0283783
IVM-11.2	20.025	20.0619	0.0522482
IVM-11.2	20.0988	20.0619	0.0522482
IVM-11.3	20.5503	20.5268	0.0332145
IVM-11.3	20.5033	20.5268	0.0332145
IVM-9.1b	20.1549	20.0816	0.103569
IVM-9.1b	20.0084	20.0816	0.103569
IVM-9.2b	20.107	20.0542	0.0745948
IVM-9.2b	20.0015	20.0542	0.0745948
IVM-9.3b	20.2638	20.2471	0.0235913
IVM-9.3b	20.2304	20.2471	0.0235913
CD1	20.716	20.6342	0.115695
CD1	20.5524	20.6342	0.115695
CD2.2	20.2889	20.329	0.0567412
CD2.2	20.3692	20.329	0.0567412
CD3.2	20.3229	20.3242	0.00182325
CD3.2	20.3255	20.3242	0.00182325

## Sheet: Ref CT mean
				Merging the CT values of the two refernce genes
	GDP1	ACTIN	Ref CTGEOmean		Means
IVM-13.1.2	16.52	19.8257	18.0975		GDP1	ACTIN	Geomean References	Geomean References tech duplicactes
IVM-13.2.2	16.94	20.2254	18.5099	IVM-13.1.2	16.52	19.8257	18.0975	18.0975
IVM-13.3.2	16.75	20.7715	18.6527	IVM-13.1.2	16.52	19.8257	18.0975						Ref CTGEOmean
IVM-11.1	17.0891	20.1509	18.5569	IVM-13.2.2	16.94	20.2254	18.5099	18.5099				IVM-13.1.2	18.0975	18.0975
IVM-11.2	16.8639	20.0619	18.3936	IVM-13.2.2	16.94	20.2254	18.5099					IVM-13.2.2	18.5099	18.5099
IVM-11.3	17.1738	20.5268	18.7756	IVM-13.3.2	16.75	20.7715	18.6527	18.6527				IVM-13.3.2	18.6527	18.6527
IVM-9.1b	16.4566	20.0816	18.179	IVM-13.3.2	16.75	20.7715	18.6527					IVM-11.1	18.5569	18.5569
IVM-9.2b	16.7425	20.0542	18.3237	IVM-11.1	17.0891	20.1509	18.5569	18.5569				IVM-11.2	18.3936	18.3936
IVM-9.3b	16.9622	20.2471	18.532	IVM-11.1	17.0891	20.1509	18.5569					IVM-11.3	18.7756	18.7756
CD1	16.8803	20.6342	18.6631	IVM-11.2	16.8639	20.0619	18.3936	18.3936				IVM-9.1b	18.179	18.179
CD2.2	16.5749	20.329	18.3562	IVM-11.2	16.8639	20.0619	18.3936					IVM-9.2b	18.3237	18.3237
CD3.2	16.4847	20.3242	18.3041	IVM-11.3	17.1738	20.5268	18.7756	18.7756				IVM-9.3b	18.532	18.532
				IVM-11.3	17.1738	20.5268	18.7756					CD1	18.6631	18.6631
				IVM-9.1b	16.4566	20.0816	18.179	18.179				CD2.2	18.3562	18.3562
				IVM-9.1b	16.4566	20.0816	18.179					CD3.2	18.3041	18.3041
				IVM-9.2b	16.7425	20.0542	18.3237	18.3237
				IVM-9.2b	16.7425	20.0542	18.3237
				IVM-9.3b	16.9622	20.2471	18.532	18.532
				IVM-9.3b	16.9622	20.2471	18.532
				CD1	16.8803	20.6342	18.6631	18.6631
				CD1	16.8803	20.6342	18.6631
				CD2.2	16.5749	20.329	18.3562	18.3562
				CD2.2	16.5749	20.329	18.3562
				CD3.2	16.4847	20.3242	18.3041	18.3041
				CD3.2	16.4847	20.3242	18.3041

## Sheet: PgR018_g071_t02
	STEP 1						STEP 2						STEP 3
		PgR018_g071_t02
			CT mean			Test	CTtest	Ref CTGEOmean	deltaCTtest		Calibrator	CT calibrator	Ref CTGEOmean	deltaCTcalibrator
IVM-13.1.2			24.06			IVM-13.1.2	24.06	18.0975	5.96244		CD1	25.9199	18.6631	7.25683
IVM-13.2.2			32.265			IVM-13.2.2	32.265	18.5099	13.7551		CD2.2	32.5395	18.3562	14.1833
IVM-13.3.2			26.365			IVM-13.3.2	26.365	18.6527	7.71233		CD3.2	25.705	18.3041	7.40093
IVM-11.1.2			31.61			IVM-11.1.2	31.61	18.5569	13.0531
IVM-11.2.2			25.87			IVM-11.2.2	25.87	18.3936	7.47645
IVM-11.3.2			26.37			IVM-11.3.2	26.37	18.7756	7.59439
IVM-9.1b			25.475			IVM-9.1b	25.475	18.179	7.296				deltaCTcalGEOmean	9.13278
IVM-9.2b			26.5049			IVM-9.2b	26.5049	18.3237	8.18123
IVM-9.3b			26.34			IVM-9.3b	26.34	18.532	7.808
		STEP 4					STEP 5							STEP 6
	deltaCTtest	deltaCTcalGEOmean	deltadeltaCT				deltadeltaCT	constant	neg-deltadeltaCT				constant	neg-deltadeltaCT	FC	Log2FC	AverageLog2FC
IVM-13.1.2	5.96244	9.13278	-3.17034			IVM-13.1.2	-3.17034	-1	3.17034			IVM-13.1.2	2	3.17034	9.00258	3.17034
IVM-13.2.2	13.7551	9.13278	4.62228			IVM-13.2.2	4.62228	-1	-4.62228			IVM-13.2.2	2	-4.62228	0.0406027	-4.62228	-0.0104963
IVM-13.3.2	7.71233	9.13278	-1.42045			IVM-13.3.2	-1.42045	-1	1.42045			IVM-13.3.2	2	1.42045	2.6767	1.42045
IVM-11.1.2	13.0531	9.13278	3.9203			IVM-11.1.2	3.9203	-1	-3.9203			IVM-11.1.2	2	-3.9203	0.0660501	-3.9203
IVM-11.2.2	7.47645	9.13278	-1.65634			IVM-11.2.2	-1.65634	-1	1.65634			IVM-11.2.2	2	1.65634	3.15215	1.65634	-0.241855
IVM-11.3.2	7.59439	9.13278	-1.53839			IVM-11.3.2	-1.53839	-1	1.53839			IVM-11.3.2	2	1.53839	2.90471	1.53839
IVM-9.1b	7.296	9.13278	-1.83678			IVM-9.1b	-1.83678	-1	1.83678			IVM-9.1b	2	1.83678	3.57213	1.83678
IVM-9.2b	8.18123	9.13278	-0.951556			IVM-9.2b	-0.951556	-1	0.951556			IVM-9.2b	2	0.951556	1.93396	0.951556	1.37104
IVM-9.3b	7.808	9.13278	-1.32478			IVM-9.3b	-1.32478	-1	1.32478			IVM-9.3b	2	1.32478	2.50495	1.32478
CD1	7.25683	9.13278	-1.87596			CD1	-1.87596	-1	1.87596			CD1	2	1.87596	3.67045	1.87596
CD2.2	14.1833	9.13278	5.05049			CD2.2	5.05049	-1	-5.05049			CD2.2	2	-5.05049	0.0301753	-5.05049	-0.480893
CD3.2	7.40093	9.13278	-1.73185			CD3.2	-1.73185	-1	1.73185			CD3.2	2	1.73185	3.32154	1.73185
												IVM-13	-0.0104963
												IVM-11	-0.241855
												IVM-9	1.37104

## Sheet: PgR075_g041_t01
	STEP 1						STEP 2						STEP 3
		PgR075_g041_t01
			CT mean			Test	CTtest	Ref CTGEOmean	deltaCTtest		Calibrator	CT calibrator	Ref CTGEOmean	deltaCTcalibrator
IVM-13.1.2			31.3045			IVM-13.1.2	31.3045	18.0975	13.207		CD1	27.2399	18.6631	8.57681
IVM-13.2.2			31.0798			IVM-13.2.2	31.0798	18.5099	12.5698		CD2.2	30.3042	18.3562	11.9479
IVM-13.3.2			30.4833			IVM-13.3.2	30.4833	18.6527	11.8306		CD3.2	28.3449	18.3041	10.0408
IVM-11.1.2			31.879			IVM-11.1.2	31.879	18.5569	13.3221
IVM-11.2.2			28.83			IVM-11.2.2	28.83	18.3936	10.4364
IVM-11.3.2			31.0999			IVM-11.3.2	31.0999	18.7756	12.3243
IVM-9.1b			30.7049			IVM-9.1b	30.7049	18.179	12.5259				deltaCTcalGEOmean	10.0955
IVM-9.2b			30.5799			IVM-9.2b	30.5799	18.3237	12.2562
IVM-9.3b			31.0694			IVM-9.3b	31.0694	18.532	12.5374
		STEP 4					STEP 5							STEP 6
	deltaCTtest	deltaCTcalGEOmean	deltadeltaCT				deltadeltaCT	constant	neg-deltadeltaCT				constant	neg-deltadeltaCT	FC	Log2FC	AverageLog2FC
IVM-13.1.2	13.207	10.0955	3.11142			IVM-13.1.2	3.11142	-1	-3.11142			IVM-13.1.2	2	-3.11142	0.115709	-3.11142
IVM-13.2.2	12.5698	10.0955	2.47429			IVM-13.2.2	2.47429	-1	-2.47429			IVM-13.2.2	2	-2.47429	0.179955	-2.47429	-2.44026
IVM-13.3.2	11.8306	10.0955	1.73506			IVM-13.3.2	1.73506	-1	-1.73506			IVM-13.3.2	2	-1.73506	0.300397	-1.73506
IVM-11.1.2	13.3221	10.0955	3.22656			IVM-11.1.2	3.22656	-1	-3.22656			IVM-11.1.2	2	-3.22656	0.106834	-3.22656
IVM-11.2.2	10.4364	10.0955	0.340901			IVM-11.2.2	0.340901	-1	-0.340901			IVM-11.2.2	2	-0.340901	0.789548	-0.340901
IVM-11.3.2	12.3243	10.0955	2.22872			IVM-11.3.2	2.22872	-1	-2.22872			IVM-11.3.2	2	-2.22872	0.213348	-2.22872
IVM-9.1b	12.5259	10.0955	2.43034			IVM-9.1b	2.43034	-1	-2.43034			IVM-9.1b	2	-2.43034	0.185522	-2.43034
IVM-9.2b	12.2562	10.0955	2.16067			IVM-9.2b	2.16067	-1	-2.16067			IVM-9.2b	2	-2.16067	0.223653	-2.16067	-2.3443
IVM-9.3b	12.5374	10.0955	2.44189			IVM-9.3b	2.44189	-1	-2.44189			IVM-9.3b	2	-2.44189	0.184043	-2.44189
CD1	8.57681	10.0955	-1.51873			CD1	-1.51873	-1	1.51873
CD2.2	11.9479	10.0955	1.8524			CD2.2	1.8524	-1	-1.8524
CD3.2	10.0408	10.0955	-0.0546977			CD3.2	-0.0546977	-1	0.0546977
												IVM-13	-2.44026
												IVM-11	-1.93206
												IVM-9	-2.3443

## Sheet: PgR127_g021
	STEP 1						STEP 2						STEP 3
	PgR127_g021
	Cttest					Test	CTtest	Ref CTGEOmean	deltaCTtest		Calibrator	CT calibrator	Ref CTGEOmean	deltaCTcalibrator
IVM-13.1.2	23.5					IVM-13.1.2	23.5	18.0975	5.40242		CD1	27.845	18.6631	9.1819
IVM-13.2.2	28.13					IVM-13.2.2	28.13	18.5099	9.62006		CD2.2	25.665	18.3562	7.30873
IVM-13.3.2	28.045					IVM-13.3.2	28.045	18.6527	9.39233		CD3.2	27.5099	18.3041	9.20588
IVM-11.1	24.955					IVM-11.1	24.955	18.5569	6.39807				deltaCTcalGEOmean		8.5655
IVM-11.2	26.0599					IVM-11.2	26.0599	18.3936	7.66638
IVM-11.3	26.09					IVM-11.3	26.09	18.7756	7.31439
IVM-9.1b	26.0998					IVM-9.1b	26.0998	18.179	7.92079
IVM-9.2b	25.4248					IVM-9.2b	25.4248	18.3237	7.10111
IVM-9.3b	25.799					IVM-9.3b	25.799	18.532	7.26704
	deltaCTtest	deltaCTcalGEOmean	deltadeltaCT				deltadeltaCT	constant	neg-deltadeltaCT				constant	neg-deltadeltaCT	FC	Log2FC	AverageLog2FC
IVM-13.1.2	5.40242	8.5655	-3.16308			IVM-13.1.2	-3.16308	-1	3.16308			IVM-13.1.2	2	3.16308	8.95741	3.16308
IVM-13.2.2	9.62006	8.5655	1.05456			IVM-13.2.2	1.05456	-1	-1.05456			IVM-13.2.2	2	-1.05456	0.481443	-1.05456	0.42723
IVM-13.3.2	9.39233	8.5655	0.82683			IVM-13.3.2	0.82683	-1	-0.82683			IVM-13.3.2	2	-0.82683	0.563767	-0.82683
IVM-11.1	6.39807	8.5655	-2.16743			IVM-11.1	-2.16743	-1	2.16743			IVM-11.1	2	2.16743	4.49222	2.16743
IVM-11.2	7.66638	8.5655	-0.899122			IVM-11.2	-0.899122	-1	0.899122			IVM-11.2	2	0.899122	1.86493	0.899122	1.43922
IVM-11.3	7.31439	8.5655	-1.25111			IVM-11.3	-1.25111	-1	1.25111			IVM-11.3	2	1.25111	2.38025	1.25111
IVM-9.1b	7.92079	8.5655	-0.644709			IVM-9.1b	-0.644709	-1	0.644709			IVM-9.1b	2	0.644709	1.56342	0.644709
IVM-9.2b	7.10111	8.5655	-1.46439			IVM-9.2b	-1.46439	-1	1.46439			IVM-9.2b	2	1.46439	2.75947	1.46439	1.13586
IVM-9.3b	7.26704	8.5655	-1.29846			IVM-9.3b	-1.29846	-1	1.29846			IVM-9.3b	2	1.29846	2.45967	1.29846
CD1	9.1819	8.5655	0.616395			CD1	0.616395	-1	-0.616395			CD1	2	-0.616395	0.652299	-0.616395
CD2.2	7.30873	8.5655	-1.25677			CD2.2	-1.25677	-1	1.25677			CD2.2	2	1.25677	2.3896	1.25677	-5.18104e-16
CD3.2	9.20588	8.5655	0.640375			CD3.2	0.640375	-1	-0.640375			CD3.2	2	-0.640375	0.641546	-0.640375
												IVM-13	0.422236
												IVM-11	1.42756
												IVM-9	1.14234

## Sheet: PgR004_g112_t02
	STEP 1						STEP 2						STEP 3
		PgR004_g112_t02
			CT mean			Test	CTtest	Ref CTGEOmean	deltaCTtest		Calibrator	CT calibrator	Ref CTGEOmean	deltaCTcalibrator
IVM-13.1.2			30.0794			IVM-13.1.2	30.0794	18.0975	11.9819
IVM-13.2.2			33.0946			IVM-13.2.2	33.0946	18.5099	14.5847
IVM-13.3.2			33.1088			IVM-13.3.2	33.1088	18.6527	14.4561
IVM-11.1			32.127			IVM-11.1	32.127	18.5569	13.5701		CD1	32.0448	18.6631	13.3817
IVM-11.2			32.2448			IVM-11.2	32.2448	18.3936	13.8512		CD2.2	31.725	18.3562	13.3688
IVM-11.3			32.294			IVM-11.3	32.294	18.7756	13.5184		CD3.2	32.2998	18.3041	13.9958
IVM-9.1b			32.205			IVM-9.1b	32.205	18.179	14.026				deltaCTcalGEOmean	13.579
IVM-9.2b			31.0199			IVM-9.2b	31.0199	18.3237	12.6962
IVM-9.3b			32.3594			IVM-9.3b	32.3594	18.532	13.8274
CD1			32.0448
CD2.2			31.725
CD3.2			32.2998
		STEP 4					STEP 5							STEP 6
	deltaCTtest	deltaCTcalGEOmean	deltadeltaCT				deltadeltaCT	constant	neg-deltadeltaCT				constant	neg-deltadeltaCT	FC	Log2FC
IVM-13.1.2	11.9819	13.579	-1.5971			IVM-13.1.2	-1.5971	-1	1.5971			IVM-13.1.2	2	1.5971	3.02535	1.5971
IVM-13.2.2	14.5847	13.579	1.00574			IVM-13.2.2	1.00574	-1	-1.00574			IVM-13.2.2	2	-1.00574	0.498013	-1.00574	-0.0952769
IVM-13.3.2	14.4561	13.579	0.87719			IVM-13.3.2	0.87719	-1	-0.87719			IVM-13.3.2	2	-0.87719	0.544427	-0.87719
IVM-11.1	13.5701	13.579	-0.00889126			IVM-11.1	-0.00889126	-1	0.00889126			IVM-11.1	2	0.00889126	1.00618	0.00889126
IVM-11.2	13.8512	13.579	0.272248			IVM-11.2	0.272248	-1	-0.272248			IVM-11.2	2	-0.272248	0.828028	-0.272248	-0.067613
IVM-11.3	13.5184	13.579	-0.0605182			IVM-11.3	-0.0605182	-1	0.0605182			IVM-11.3	2	0.0605182	1.04284	0.0605182
IVM-9.1b	14.026	13.579	0.447057			IVM-9.1b	0.447057	-1	-0.447057			IVM-9.1b	2	-0.447057	0.733538	-0.447057
IVM-9.2b	12.6962	13.579	-0.882803			IVM-9.2b	-0.882803	-1	0.882803			IVM-9.2b	2	0.882803	1.84395	0.882803	0.0624177
IVM-9.3b	13.8274	13.579	0.248493			IVM-9.3b	0.248493	-1	-0.248493			IVM-9.3b	2	-0.248493	0.841776	-0.248493
CD1	13.3817	13.579	-0.197232				-0.197232	-1	0.197232				2	0.197232	1.1465	0.197232
CD2.2	13.3688	13.579	-0.210206				-0.210206	-1	0.210206				2	0.210206	1.15685	0.210206	-0.0031197
CD3.2	13.9958	13.579	0.416797				0.416797	-1	-0.416797				2	-0.416797	0.749086	-0.416797
												IVM-13	-0.0952769
												IVM-11	-0.067613
												IVM-9	-0.0031197

## Sheet: PgR007_g080
	STEP 1						STEP 2						STEP 3
	PgR007_g080
	CT	CT mean	CT St.Dev			Test	CTtest	Ref CTGEOmean	deltaCTtest		Calibrator	CT calibrator	Ref CTGEOmean	deltaCTcalibrator
IVM-13.1.2	22.2	22.2	0.01			IVM-13.1.2	22.2	18.0975	4.10245		CD1	24.58	18.6631	5.9169
IVM-13.2.2	24.15	24.06	0.126			IVM-13.2.2	24.06	18.5099	5.55007		CD2.2	24.8	18.3562	6.44377
IVM-13.3.2	23.87	23.78	0.114			IVM-13.3.2	23.78	18.6527	5.12733				deltaCTcalGEOmean		6.18033
IVM-11.1	21.97	21.97	0.006			IVM-11.1	21.97	18.5569	3.41308
IVM-11.2	24.07	24	0.099			IVM-11.2	24	18.3936	5.60645
IVM-11.3	22.35	22.34	0.023			IVM-11.3	22.34	18.7756	3.56439
IVM-9.1b	23.71	23.68	0.032			IVM-9.1b	23.68	18.179	5.50102
IVM-9.2b	22.03	22.06	0.038			IVM-9.2b	22.06	18.3237	3.73629
IVM-9.3b	23.1	23.06	0.056			IVM-9.3b	23.06	18.532	4.52801
CD1	24.66	24.58	0.111
CD2.2	24.86	24.8	0.093
	deltaCTtest	deltaCTcalGEOmean	deltadeltaCT				deltadeltaCT	constant	neg-deltadeltaCT				constant	neg-deltadeltaCT	FC	Log2FC	AverageLog2FC
IVM-13.1.2	4.10245	6.18033	-2.07788			IVM-13.1.2	-2.07788	-1	2.07788			IVM-13.1.2	2	2.07788	4.22187	2.07788
IVM-13.2.2	5.55007	6.18033	-0.630269			IVM-13.2.2	-0.630269	-1	0.630269			IVM-13.2.2	2	0.630269	1.54785	0.630269	1.25372
IVM-13.3.2	5.12733	6.18033	-1.053			IVM-13.3.2	-1.053	-1	1.053			IVM-13.3.2	2	1.053	2.07484	1.053
IVM-11.1	3.41308	6.18033	-2.76726			IVM-11.1	-2.76726	-1	2.76726			IVM-11.1	2	2.76726	6.80811	2.76726
IVM-11.2	5.60645	6.18033	-0.573886			IVM-11.2	-0.573886	-1	0.573886			IVM-11.2	2	0.573886	1.48853	0.573886	1.98569
IVM-11.3	3.56439	6.18033	-2.61594			IVM-11.3	-2.61594	-1	2.61594			IVM-11.3	2	2.61594	6.13024	2.61594
IVM-9.1b	5.50102	6.18033	-0.67931			IVM-9.1b	-0.67931	-1	0.67931			IVM-9.1b	2	0.67931	1.60137	0.67931
IVM-9.2b	3.73629	6.18033	-2.44405			IVM-9.2b	-2.44405	-1	2.44405			IVM-9.2b	2	2.44405	5.44167	2.44405	1.5919
IVM-9.3b	4.52801	6.18033	-1.65233			IVM-9.3b	-1.65233	-1	1.65233			IVM-9.3b	2	1.65233	3.1434	1.65233
CD1	5.9169	6.18033	-0.263437			CD1	-0.263437	-1	0.263437			CD1	2	0.263437	1.20033	0.263437				0
CD2.2	6.44377	6.18033	0.263437			CD2.2	0.263437	-1	-0.263437			CD2.2	2	-0.263437	0.833101	-0.263437
												IVM-13	1.25372
												IVM-11	1.98569
												IVM-9	1.5919

## Sheet: PgR013_g129_t02
	STEP 1						STEP 2						STEP 3
		PgR013_g129_t02
			CT mean			Test	CTtest	Ref CTGEOmean	deltaCTtest		Calibrator	CT calibrator	Ref CTGEOmean	deltaCTcalibrator
IVM-13.1.2			36.89			IVM-13.1.2	36.89	18.0975	18.7925		CD1	37.475	18.6631	18.8119
IVM-13.2.2			36.48			IVM-13.2.2	36.48	18.5099	17.9701		CD2.2	34.55	18.3562	16.1938
IVM-13.3.2			36.685			IVM-13.3.2	36.685	18.6527	18.0323		CD3.2	36.0125	18.3041	17.7084			NA: undetectable
IVM-11.1			NA			IVM-9.1b	NA	18.179	#VALUE!				deltaCTcalGEOmean	17.5383
IVM-11.2			NA			IVM-9.2b	NA	18.3237	#VALUE!
IVM-11.3			NA			IVM-9.3b	NA	18.532	#VALUE!
IVM-9.1b			NA
IVM-9.2b			NA
IVM-9.3b			NA
		STEP 4					STEP 5							STEP 6
	deltaCTtest	deltaCTcalGEOmean	deltadeltaCT				deltadeltaCT	constant	neg-deltadeltaCT				constant	neg-deltadeltaCT	FC
IVM-13.1.2	18.7925	17.5383	1.25417			IVM-13.1.2	1.25417	-1	-1.25417			IVM-13.1.2	2	-1.25417	0.419233	0.623535
IVM-13.2.2	17.9701	17.5383	0.431786			IVM-13.2.2	0.431786	-1	-0.431786			IVM-13.2.2	2	-0.431786	0.741343
IVM-13.3.2	18.0323	17.5383	0.494052			IVM-13.3.2	0.494052	-1	-0.494052			IVM-13.3.2	2	-0.494052	0.710028
CD1	18.8119	17.5383	1.27362				1.27362	-1	-1.27362
CD2.2	16.1938	17.5383	-1.34451				-1.34451	-1	1.34451
CD3.2	17.7084	17.5383	0.170163				0.170163	-1	-0.170163
												IVM-13	0.623535

[truncated: 11 more sheets: PgB01_g106_t02, PgR003_g012_t01, PgR003_g012_t02, PgR015_g078_t02, PgR047_g061, PgR005X_g204_t03, PgB05_g097, PgR047_g023_t01, PgR047_g023_t09, PgB20_g050, PgR005X_g127]
