# Supplementary material for: Ivermectin-induced gene expression changes in adult Parascaris univalens and Caenorhabditis elegans: a comparative approach to study anthelminthic metabolism and resistance in vitro
Source: Parasit Vectors. 2022 May 5;15:158. doi: 10.1186/s13071-022-05260-4 (PMC9074254; doi:10.1186/s13071-022-05260-4)
Supplement: Supplementary file 6 — Additional file 6: Table S3. Caenorhabditis elegans RT-qPCR cycle time values and log2 fold change calculations. IVM-9, IVM-8, IVM-7, and IVM-D represent treatment conditions 10–9, 10–8, 10–7 M IVM, and media+DMSO (control), respectively. [file 13071_2022_5260_MOESM6_ESM.xlsx]

## Sheet: INTRODUCTION
C.elegans qPCR CT values and Log2Foldchange Calculations
		Ivermectin concentration	Technical replicate	Biological replicate
	IVM-7.1G	1e-07	Technical replicate1	Biological replicate 1
	IVM-7.1G	1e-07	Technical replicate2	Biological replicate 1
	IVM-7.2G	1e-07	Technical replicate1	Biological replicate 2
	IVM-7.2G	1e-07	Technical replicate2	Biological replicate 2
	IVM-7.3G	1e-07	Technical replicate1	Biological replicate 3
	IVM-7.3G	1e-07	Technical replicate2	Biological replicate 3
	IVM-7.4G	1e-07	Technical replicate1	Biological replicate 4
	IVM-7.4G	1e-07	Technical replicate2	Biological replicate 4
	IVM-8.1G	1e-08	Technical replicate1	Biological replicate 1
	IVM-8.1G	1e-08	Technical replicate2	Biological replicate 1
	IVM-8.2G	1e-08	Technical replicate1	Biological replicate 2
	IVM-8.2G	1e-08	Technical replicate2	Biological replicate 2
	IVM-8.3G	1e-08	Technical replicate1	Biological replicate 3
	IVM-8.3G	1e-08	Technical replicate2	Biological replicate 3
	IVM-8.4G	1e-08	Technical replicate1	Biological replicate 4
	IVM-8.4G	1e-08	Technical replicate2	Biological replicate 4
	IVM-9.1G	1e-09	Technical replicate1	Biological replicate 1
	IVM-9.1G	1e-09	Technical replicate2	Biological replicate 1
	IVM-9.2G	1e-09	Technical replicate1	Biological replicate 2
	IVM-9.2G	1e-09	Technical replicate2	Biological replicate 2
	IVM-9.3G	1e-09	Technical replicate1	Biological replicate 3
	IVM-9.3G	1e-09	Technical replicate2	Biological replicate 3
	IVM-9.4G	1e-09	Technical replicate1	Biological replicate 4
	IVM-9.4G	1e-09	Technical replicate2	Biological replicate 4
	IVM-D1G	DMSO	Technical replicate1	Biological replicate 1
	IVM-D1G	DMSO	Technical replicate2	Biological replicate 1
	IVM-D2G	DMSO	Technical replicate1	Biological replicate 2
	IVM-D2G	DMSO	Technical replicate2	Biological replicate 2
	IVM-D3G	DMSO	Technical replicate1	Biological replicate 3
	IVM-D3G	DMSO	Technical replicate2	Biological replicate 3
	IVM-D4G	DMSO	Technical replicate1	Biological replicate 4
	IVM-D4G	DMSO	Technical replicate2	Biological replicate 4

## Sheet: Ref CT Mean
References
	eif3C		tba-1		Ref CTGEOmean
7.1G	19.77	19.78	17.21	17.195	18.4423
7.1G	19.79		17.18
7.2G	20.06	20.035	17.75	17.6648	18.8126
7.2G	20.01		17.58
7.3G	20.04	20.065	17.76	17.735	18.864
7.3G	20.09		17.71
7.4G	19.94	19.93	17.76	17.79	18.8296
7.4G	19.92		17.82
8.1G	19.94	19.975	17.25	17.3497	18.6161
8.1G	20.01		17.45
8.2G	19.91	19.89	17.48	17.3898	18.5979
8.2G	19.87		17.3
8.3G	20.14	20.0045	17.45	17.435	18.6756
8.3G	19.87		17.42
8.4G	19.75	19.735	17.31	17.29	18.4721
8.4G	19.72		17.27
9.1G	19.43	19.43	16.86	16.8149	18.0752
9.1G	19.43		16.77
9.2G	20.37	20.385	18.07	17.9948	19.1527
9.2G	20.4		17.92
9.3G	20.3	20.31	17.62	17.62	18.9172
9.3G	20.32		17.62
9.4G	19.82	19.805	17.33	17.355	18.5396
9.4G	19.79		17.38
D1G	20.21	20.185	17.58	17.6946	18.8988
D1G	20.16		17.81
D2G	20.29	20.315	17.68	17.7897	19.0104
D2G	20.34		17.9
D3G	20.05	20.085	17.82	17.855	18.9372
D3G	20.12		17.89
D4G	20.38	20.3299	18.17	18.14	19.2038
D4G	20.28		18.11

## Sheet: C13A2.7 (PgR018_g071)
	STEP 1	C13A2.7 (PgR018_g071)					STEP 2						STEP 3
	Cttest					Test	CTtest	Ref CTGEOmean	deltaCTtest		Calibrator	CT calibrator	Ref CTGEOmean	deltaCTcalibrator
7.1G	34.028					7.1G	34.028	18.4423	15.5857		D1G	35.4731	18.8988	16.5743
7.2G	35.6194					7.2G	35.6194	18.8126	16.8068		D2G	35.6939	19.0104	16.6835
7.3G	35.6623					7.3G	35.6623	18.864	16.7983		D3G	35.32	18.9372	16.3828
7.4G	36.0784					7.4G	36.0784	18.8296	17.2488		D4G	35.3297	19.2038	16.126
8.1G	35.6054					8.1G	35.6054	18.6161	16.9893
8.2G	34.5249					8.2G	34.5249	18.5979	15.927				deltaCTcalGEOmean		16.4416
8.3G	36.6136					8.3G	36.6136	18.6756	17.938
8.4G	35.7748					8.4G	35.7748	18.4721	17.3028
9.1G	36.1241					9.1G	36.1241	18.0752	18.0489
9.2G	35.3254					9.2G	35.3254	19.1527	16.1727
9.3G	34.78					9.3G	34.78	18.9172	15.8628
9.4G	35.2746					9.4G	35.2746	18.5396	16.7351
	deltaCTtest	deltaCTcalGEOmean	deltadeltaCT				deltadeltaCT	constant	neg-deltadeltaCT				constant	neg-deltadeltaCT	FC	Log2FC	AverageLog2FC
7.1G	15.5857	16.4416	-0.855917			7.1G	-0.855917	-1	0.855917			7.1G	2	0.855917	1.80991	0.855917
7.2G	16.8068	16.4416	0.365193			7.2G	0.365193	-1	-0.365193			7.2G	2	-0.365193	0.776365	-0.365193	-0.168269
7.3G	16.7983	16.4416	0.356657			7.3G	0.356657	-1	-0.356657			7.3G	2	-0.356657	0.780972	-0.356657
7.4G	17.2488	16.4416	0.807143			7.4G	0.807143	-1	-0.807143			7.4G	2	-0.807143	0.571512	-0.807143
8.1G	16.9893	16.4416	0.547671			8.1G	0.547671	-1	-0.547671			8.1G	2	-0.547671	0.684124	-0.547671
8.2G	15.927	16.4416	-0.514618			8.2G	-0.514618	-1	0.514618			8.2G	2	0.514618	1.42862	0.514618	-0.597635
8.3G	17.938	16.4416	1.49637			8.3G	1.49637	-1	-1.49637			8.3G	2	-1.49637	0.354444	-1.49637
8.4G	17.3028	16.4416	0.861118			8.4G	0.861118	-1	-0.861118			8.4G	2	-0.861118	0.550526	-0.861118
9.1G	18.0489	16.4416	1.60721			9.1G	1.60721	-1	-1.60721			9.1G	2	-1.60721	0.328231	-1.60721
9.2G	16.1727	16.4416	-0.268915			9.2G	-0.268915	-1	0.268915			9.2G	2	0.268915	1.2049	0.268915	-0.263204
9.3G	15.8628	16.4416	-0.578891			9.3G	-0.578891	-1	0.578891			9.3G	2	0.578891	1.4937	0.578891
9.4G	16.7351	16.4416	0.293407			9.4G	0.293407	-1	-0.293407			9.4G	2	-0.293407	0.815973	-0.293407
D1G	16.5743	16.4416	0.132647			D1G	0.132647	-1	-0.132647			D1G	2	-0.132647	0.912157	-0.132647
D2G	16.6835	16.4416	0.241859			D2G	0.241859	-1	-0.241859			D2G	2	-0.241859	0.845655	-0.241859
D3G	16.3828	16.4416	-0.058817			D3G	-0.058817	-1	0.058817			D3G	2	0.058817	1.04161	0.058817
D4G	16.126	16.4416	-0.315688			D4G	-0.315688	-1	0.315688			D4G	2	0.315688	1.24461	0.315688
													N2-7	N2-8	N2-9	Control
													0.855917	-0.547671	-1.60721	-0.132647
													-0.365193	0.514618	0.268915	-0.241859
													-0.356657	-1.49637	0.578891	0.058817
													-0.807143	-0.861118	-0.293407	0.315688

## Sheet: cup-4 (PgR075_g041)
	STEP 1	cup-4 (PgR075_g041)					STEP 2						STEP 3
	Cttest					Test	CTtest	Ref CTGEOmean	deltaCTtest		Calibrator	CT calibrator	Ref CTGEOmean	deltaCTcalibrator
7.1G	24.51					7.1G	24.51	18.4423	6.06774		D1G	24.7644	18.8988	5.86555
7.2G	24.5198					7.2G	24.5198	18.8126	5.70724		D2G	24.555	19.0104	5.54456
7.3G	25.335					7.3G	25.335	18.864	6.47095		D3G	24.5898	18.9372	5.65266
7.4G	24.845					7.4G	24.845	18.8296	6.01538		D4G	25.1949	19.2038	5.99115
8.1G	24.9997					8.1G	24.9997	18.6161	6.38359
8.2G	24.775					8.2G	24.775	18.5979	6.17705				deltaCTcalGEOmean		5.76348
8.3G	24.2					8.3G	24.2	18.6756	5.52434
8.4G	24.3548					8.4G	24.3548	18.4721	5.88273
9.1G	24.35					9.1G	24.35	18.0752	6.27475
9.2G	25.8839					9.2G	25.8839	19.1527	6.73126
9.3G	24.8199					9.3G	24.8199	18.9172	5.90266
9.4G	24.1599					9.4G	24.1599	18.5396	5.62034
	deltaCTtest	deltaCTcalGEOmean	deltadeltaCT				deltadeltaCT	constant	neg-deltadeltaCT				constant	neg-deltadeltaCT	FC	Log2FC	AverageLog2FC
7.1G	6.06774	5.76348	0.304259			7.1G	0.304259	-1	-0.304259			7.1G	2	-0.304259	0.809858	-0.304259
7.2G	5.70724	5.76348	-0.0562466			7.2G	-0.0562466	-1	0.0562466			7.2G	2	0.0562466	1.03976	0.0562466	-0.301845
7.3G	6.47095	5.76348	0.70747			7.3G	0.70747	-1	-0.70747			7.3G	2	-0.70747	0.612393	-0.70747
7.4G	6.01538	5.76348	0.251897			7.4G	0.251897	-1	-0.251897			7.4G	2	-0.251897	0.839791	-0.251897
8.1G	6.38359	5.76348	0.620109			8.1G	0.620109	-1	-0.620109			8.1G	2	-0.620109	0.650622	-0.620109
8.2G	6.17705	5.76348	0.413566			8.2G	0.413566	-1	-0.413566			8.2G	2	-0.413566	0.750765	-0.413566	-0.228446
8.3G	5.52434	5.76348	-0.239144			8.3G	-0.239144	-1	0.239144			8.3G	2	0.239144	1.18029	0.239144
8.4G	5.88273	5.76348	0.119251			8.4G	0.119251	-1	-0.119251			8.4G	2	-0.119251	0.920666	-0.119251
9.1G	6.27475	5.76348	0.51127			9.1G	0.51127	-1	-0.51127			9.1G	2	-0.51127	0.701604	-0.51127
9.2G	6.73126	5.76348	0.967781			9.2G	0.967781	-1	-0.967781			9.2G	2	-0.967781	0.511292	-0.967781	-0.36877
9.3G	5.90266	5.76348	0.139174			9.3G	0.139174	-1	-0.139174			9.3G	2	-0.139174	0.908039	-0.139174
9.4G	5.62034	5.76348	-0.143144			9.4G	-0.143144	-1	0.143144			9.4G	2	0.143144	1.10431	0.143144
D1G	5.86555	5.76348	0.10207			D1G	0.10207	-1	-0.10207			D1G	2	-0.10207	0.931695	-0.10207
D2G	5.54456	5.76348	-0.218922			D2G	-0.218922	-1	0.218922			D2G	2	0.218922	1.16386	0.218922
D3G	5.65266	5.76348	-0.110818			D3G	-0.110818	-1	0.110818			D3G	2	0.110818	1.07984	0.110818
D4G	5.99115	5.76348	0.22767			D4G	0.22767	-1	-0.22767			D4G	2	-0.22767	0.854013	-0.22767
													N2-7	N2-8	N2-9	Control
													-0.304259	-0.620109	-0.51127	-0.10207
													0.0562466	-0.413566	-0.967781	0.218922
													-0.70747	0.239144	-0.139174	0.110818
													-0.251897	-0.119251	0.143144	-0.22767

## Sheet: dhs-2 (PgR127_g021)
	STEP 1	dhs-2 (PgR127_g021)					STEP 2						STEP 3
	Cttest					Test	CTtest	Ref CTGEOmean	deltaCTtest		Calibrator	CT calibrator	Ref CTGEOmean	deltaCTcalibrator
7.1G	23.9549					7.1G	23.9549	18.4423	5.51268		D1G	23.7	18.8988	4.80117
7.2G	24.0299					7.2G	24.0299	18.8126	5.2173		D2G	23.67	19.0104	4.65956
7.3G	23.9599					7.3G	23.9599	18.864	5.09588		D3G	23.28	18.9372	4.34283
7.4G	24.4447					7.4G	24.4447	18.8296	5.61507		D4G	24.06	19.2038	4.85624
8.1G	23.305					8.1G	23.305	18.6161	4.68884
8.2G	23.28					8.2G	23.28	18.5979	4.68208				deltaCTcalGEOmean		4.66495
8.3G	r					8.3G	r	18.6756	#VALUE!
8.4G	23.2899					8.4G	23.2899	18.4721	4.81784
9.1G	22.8997					9.1G	22.8997	18.0752	4.8245
9.2G	23.78					9.2G	23.78	19.1527	4.6273
9.3G	24.1049					9.3G	24.1049	18.9172	5.18769
9.4G	23.255					9.4G	23.255	18.5396	4.71541
	deltaCTtest	deltaCTcalGEOmean	deltadeltaCT				deltadeltaCT	constant	neg-deltadeltaCT				constant	neg-deltadeltaCT	FC	Log2FC	AverageLog2FC
7.1G	5.51268	4.66495	0.847728			7.1G	0.847728	-1	-0.847728			7.1G	2	-0.847728	0.555659	-0.847728
7.2G	5.2173	4.66495	0.552349			7.2G	0.552349	-1	-0.552349			7.2G	2	-0.552349	0.681909	-0.552349	-0.695283
7.3G	5.09588	4.66495	0.430931			7.3G	0.430931	-1	-0.430931			7.3G	2	-0.430931	0.741783	-0.430931
7.4G	5.61507	4.66495	0.950122			7.4G	0.950122	-1	-0.950122			7.4G	2	-0.950122	0.517589	-0.950122
8.1G	4.68884	4.66495	0.0238858			8.1G	0.0238858	-1	-0.0238858			8.1G	2	-0.0238858	0.98358	-0.0238858
8.2G	4.68208	4.66495	0.0171307			8.2G	0.0171307	-1	-0.0171307			8.2G	2	-0.0171307	0.988196	-0.0171307	#VALUE!
8.3G	#VALUE!	4.66495	#VALUE!			8.3G	#VALUE!	-1	#VALUE!			8.3G	2	#VALUE!	#VALUE!	#VALUE!
8.4G	4.81784	4.66495	0.152891			8.4G	0.152891	-1	-0.152891			8.4G	2	-0.152891	0.899446	-0.152891
9.1G	4.8245	4.66495	0.159547			9.1G	0.159547	-1	-0.159547			9.1G	2	-0.159547	0.895306	-0.159547
9.2G	4.6273	4.66495	-0.037654			9.2G	-0.037654	-1	0.037654			9.2G	2	0.037654	1.02644	0.037654	-0.173775
9.3G	5.18769	4.66495	0.522743			9.3G	0.522743	-1	-0.522743			9.3G	2	-0.522743	0.696047	-0.522743
9.4G	4.71541	4.66495	0.050463			9.4G	0.050463	-1	-0.050463			9.4G	2	-0.050463	0.965626	-0.050463
D1G	4.80117	4.66495	0.136221			D1G	0.136221	-1	-0.136221			D1G	2	-0.136221	0.9099	-0.136221
D2G	4.65956	4.66495	-0.00538552			D2G	-0.00538552	-1	0.00538552			D2G	2	0.00538552	1.00374	0.00538552
D3G	4.34283	4.66495	-0.322121			D3G	-0.322121	-1	0.322121			D3G	2	0.322121	1.25017	0.322121
D4G	4.85624	4.66495	0.191285			D4G	0.191285	-1	-0.191285			D4G	2	-0.191285	0.875825	-0.191285
													N2-7	N2-8	N2-9	Control
													-0.847728	-0.0238858	-0.159547	-0.136221
													-0.552349	-0.0171307	0.037654	0.00538552
													-0.430931	#VALUE!	-0.522743	0.322121
													-0.950122	-0.152891	-0.050463	-0.191285
													-0.695283	#VALUE!	-0.173775	0

## Sheet: dhs-4 (PgR004_g112)
	STEP 1	dhs-4 (PgR004_g112)					STEP 2						STEP 3
	Cttest					Test	CTtest	Ref CTGEOmean	deltaCTtest		Calibrator	CT calibrator	Ref CTGEOmean	deltaCTcalibrator
7.1G	25.2598					7.1G	25.2598	18.4423	6.81758		D1G	25.425	18.8988	6.52617
7.2G	25.24					7.2G	25.24	18.8126	6.42735		D2G	25.205	19.0104	6.19455
7.3G	25.355					7.3G	25.355	18.864	6.49096		D3G	25.38	18.9372	6.44283
7.4G	25.375					7.4G	25.375	18.8296	6.54539		D4G	25.835	19.2038	6.63121
8.1G	25.2649					8.1G	25.2649	18.6161	6.64882
8.2G	25.275					8.2G	25.275	18.5979	6.67709				deltaCTcalGEOmean		6.44869
8.3G	25.04					8.3G	25.04	18.6756	6.36436
8.4G	25.015					8.4G	25.015	18.4721	6.54292
9.1G	25.05					9.1G	25.05	18.0752	6.97476
9.2G	25.8					9.2G	25.8	19.1527	6.64731
9.3G	25.64					9.3G	25.64	18.9172	6.72275
9.4G	25.065					9.4G	25.065	18.5396	6.52543
	deltaCTtest	deltaCTcalGEOmean	deltadeltaCT				deltadeltaCT	constant	neg-deltadeltaCT				constant	neg-deltadeltaCT	FC	Log2FC	AverageLog2FC
7.1G	6.81758	6.44869	0.36889			7.1G	0.36889	-1	-0.36889			7.1G	2	-0.36889	0.774378	-0.36889
7.2G	6.42735	6.44869	-0.0213397			7.2G	-0.0213397	-1	0.0213397			7.2G	2	0.0213397	1.0149	0.0213397	-0.121628
7.3G	6.49096	6.44869	0.0422652			7.3G	0.0422652	-1	-0.0422652			7.3G	2	-0.0422652	0.971129	-0.0422652
7.4G	6.54539	6.44869	0.0966966			7.4G	0.0966966	-1	-0.0966966			7.4G	2	-0.0966966	0.935172	-0.0966966
8.1G	6.64882	6.44869	0.200129			8.1G	0.200129	-1	-0.200129			8.1G	2	-0.200129	0.870473	-0.200129
8.2G	6.67709	6.44869	0.228398			8.2G	0.228398	-1	-0.228398			8.2G	2	-0.228398	0.853582	-0.228398	-0.109606
8.3G	6.36436	6.44869	-0.0843272			8.3G	-0.0843272	-1	0.0843272			8.3G	2	0.0843272	1.06019	0.0843272
8.4G	6.54292	6.44869	0.0942266			8.4G	0.0942266	-1	-0.0942266			8.4G	2	-0.0942266	0.936774	-0.0942266
9.1G	6.97476	6.44869	0.526068			9.1G	0.526068	-1	-0.526068			9.1G	2	-0.526068	0.694445	-0.526068
9.2G	6.64731	6.44869	0.198621			9.2G	0.198621	-1	-0.198621			9.2G	2	-0.198621	0.871383	-0.198621	-0.26887
9.3G	6.72275	6.44869	0.274057			9.3G	0.274057	-1	-0.274057			9.3G	2	-0.274057	0.826991	-0.274057
9.4G	6.52543	6.44869	0.076736			9.4G	0.076736	-1	-0.076736			9.4G	2	-0.076736	0.9482	-0.076736
D1G	6.52617	6.44869	0.0774794			D1G	0.0774794	-1	-0.0774794			D1G	2	-0.0774794	0.947712	-0.0774794
D2G	6.19455	6.44869	-0.254139			D2G	-0.254139	-1	0.254139			D2G	2	0.254139	1.19262	0.254139
D3G	6.44283	6.44869	-0.00586151			D3G	-0.00586151	-1	0.00586151			D3G	2	0.00586151	1.00407	0.00586151
D4G	6.63121	6.44869	0.182521			D4G	0.182521	-1	-0.182521			D4G	2	-0.182521	0.881162	-0.182521
													N2-7	N2-8	N2-9	Control
													-0.36889	-0.200129	-0.526068	-0.0774794
													0.0213397	-0.228398	-0.198621	0.254139
													-0.0422652	0.0843272	-0.274057	0.00586151
													-0.0966966	-0.0942266	-0.076736	-0.182521

## Sheet: dhs-27 (PgR007_g080)
	STEP 1	dhs-27 (PgR007_g080)					STEP 2						STEP 3
	Cttest					Test	CTtest	Ref CTGEOmean	deltaCTtest		Calibrator	CT calibrator	Ref CTGEOmean	deltaCTcalibrator
7.1G	22.715					7.1G	22.715	18.4423	4.27274		D1G	23.0049	18.8988	4.1061
7.2G	22.86					7.2G	22.86	18.8126	4.04737		D2G	22.7849	19.0104	3.77447
7.3G	22.9598					7.3G	22.9598	18.864	4.09574		D3G	22.8848	18.9372	3.94763
7.4G	22.89					7.4G	22.89	18.8296	4.06039		D4G	23.025	19.2038	3.82123
8.1G	22.7545					8.1G	22.7545	18.6161	4.13835
8.2G	22.745					8.2G	22.745	18.5979	4.14708				deltaCTcalGEOmean		3.91236
8.3G	22.6299					8.3G	22.6299	18.6756	3.95429
8.4G	22.335					8.4G	22.335	18.4721	3.86291
9.1G	22.4448					9.1G	22.4448	18.0752	4.3696
9.2G	23.28					9.2G	23.28	19.1527	4.12733
9.3G	23.0949					9.3G	23.0949	18.9172	4.17769
9.4G	22.32					9.4G	22.32	18.5396	3.78044
	deltaCTtest	deltaCTcalGEOmean	deltadeltaCT				deltadeltaCT	constant	neg-deltadeltaCT				constant	neg-deltadeltaCT	FC	Log2FC	AverageLog2FC
7.1G	4.27274	3.91236	0.360376			7.1G	0.360376	-1	-0.360376			7.1G	2	-0.360376	0.778961	-0.360376
7.2G	4.04737	3.91236	0.135006			7.2G	0.135006	-1	-0.135006			7.2G	2	-0.135006	0.910666	-0.135006	-0.206698
7.3G	4.09574	3.91236	0.183379			7.3G	0.183379	-1	-0.183379			7.3G	2	-0.183379	0.880638	-0.183379
7.4G	4.06039	3.91236	0.14803			7.4G	0.14803	-1	-0.14803			7.4G	2	-0.14803	0.902482	-0.14803
8.1G	4.13835	3.91236	0.225991			8.1G	0.225991	-1	-0.225991			8.1G	2	-0.225991	0.855007	-0.225991
8.2G	4.14708	3.91236	0.234716			8.2G	0.234716	-1	-0.234716			8.2G	2	-0.234716	0.849852	-0.234716	-0.113298
8.3G	3.95429	3.91236	0.0419322			8.3G	0.0419322	-1	-0.0419322			8.3G	2	-0.0419322	0.971353	-0.0419322
8.4G	3.86291	3.91236	-0.0494469			8.4G	-0.0494469	-1	0.0494469			8.4G	2	0.0494469	1.03487	0.0494469
9.1G	4.3696	3.91236	0.45724			9.1G	0.45724	-1	-0.45724			9.1G	2	-0.45724	0.728378	-0.45724
9.2G	4.12733	3.91236	0.21497			9.2G	0.21497	-1	-0.21497			9.2G	2	-0.21497	0.861564	-0.21497	-0.201404
9.3G	4.17769	3.91236	0.26533			9.3G	0.26533	-1	-0.26533			9.3G	2	-0.26533	0.832008	-0.26533
9.4G	3.78044	3.91236	-0.131923			9.4G	-0.131923	-1	0.131923			9.4G	2	0.131923	1.09575	0.131923
D1G	4.1061	3.91236	0.193745			D1G	0.193745	-1	-0.193745			D1G	2	-0.193745	0.874333	-0.193745
D2G	3.77447	3.91236	-0.137888			D2G	-0.137888	-1	0.137888			D2G	2	0.137888	1.10029	0.137888
D3G	3.94763	3.91236	0.0352723			D3G	0.0352723	-1	-0.0352723			D3G	2	-0.0352723	0.975848	-0.0352723
D4G	3.82123	3.91236	-0.0911293			D4G	-0.0911293	-1	0.0911293			D4G	2	0.0911293	1.0652	0.0911293
													N2-7	N2-8	N2-9	Control
													-0.360376	-0.225991	-0.45724	-0.193745
													-0.135006	-0.234716	-0.21497	0.137888
													-0.183379	-0.0419322	-0.26533	-0.0352723
													-0.14803	0.0494469	0.131923	0.0911293

## Sheet: F08F8.7(PgR013_g129)
	STEP 1	F08F8.7(PgR013_g129)					STEP 2						STEP 3
	Cttest					Test	CTtest	Ref CTGEOmean	deltaCTtest		Calibrator	CT calibrator	Ref CTGEOmean	deltaCTcalibrator
7.1G	20.9798					7.1G	20.9798	18.4423	2.5375		D1G	21.6039	18.8988	2.7051
7.2G	21.805					7.2G	21.805	18.8126	2.99239		D2G	21.8549	19.0104	2.84447
7.3G	21.5344					7.3G	21.5344	18.864	2.6704		D3G	21.5698	18.9372	2.63264
7.4G	21.97					7.4G	21.97	18.8296	3.14036		D4G	22.2199	19.2038	3.01615
8.1G	21.375					8.1G	21.375	18.6161	2.75888
8.2G	21.4199					8.2G	21.4199	18.5979	2.82203				deltaCTcalGEOmean		2.79959
8.3G	21.025					8.3G	21.025	18.6756	2.34937
8.4G	21.1898					8.4G	21.1898	18.4721	2.71773
9.1G	21.0045					9.1G	21.0045	18.0752	2.92926
9.2G	22.1299					9.2G	22.1299	19.1527	2.97727
9.3G	21.58					9.3G	21.58	18.9172	2.66272
9.4G	21.1649					9.4G	21.1649	18.5396	2.62531
	deltaCTtest	deltaCTcalGEOmean	deltadeltaCT				deltadeltaCT	constant	neg-deltadeltaCT				constant	neg-deltadeltaCT	FC	Log2FC	AverageLog2FC
7.1G	2.5375	2.79959	-0.262089			7.1G	-0.262089	-1	0.262089			7.1G	2	0.262089	1.19921	0.262089
7.2G	2.99239	2.79959	0.192795			7.2G	0.192795	-1	-0.192795			7.2G	2	-0.192795	0.874909	-0.192795	-0.0355696
7.3G	2.6704	2.79959	-0.129192			7.3G	-0.129192	-1	0.129192			7.3G	2	0.129192	1.09368	0.129192
7.4G	3.14036	2.79959	0.340764			7.4G	0.340764	-1	-0.340764			7.4G	2	-0.340764	0.789623	-0.340764
8.1G	2.75888	2.79959	-0.0407126			8.1G	-0.0407126	-1	0.0407126			8.1G	2	0.0407126	1.02862	0.0407126
8.2G	2.82203	2.79959	0.0224397			8.2G	0.0224397	-1	-0.0224397			8.2G	2	-0.0224397	0.984566	-0.0224397	0.137591
8.3G	2.34937	2.79959	-0.450225			8.3G	-0.450225	-1	0.450225			8.3G	2	0.450225	1.36625	0.450225
8.4G	2.71773	2.79959	-0.0818644			8.4G	-0.0818644	-1	0.0818644			8.4G	2	0.0818644	1.05838	0.0818644
9.1G	2.92926	2.79959	0.129669			9.1G	0.129669	-1	-0.129669			9.1G	2	-0.129669	0.914041	-0.129669
9.2G	2.97727	2.79959	0.177682			9.2G	0.177682	-1	-0.177682			9.2G	2	-0.177682	0.884122	-0.177682	0.000951657
9.3G	2.66272	2.79959	-0.136873			9.3G	-0.136873	-1	0.136873			9.3G	2	0.136873	1.09952	0.136873
9.4G	2.62531	2.79959	-0.174285			9.4G	-0.174285	-1	0.174285			9.4G	2	0.174285	1.1284	0.174285
D1G	2.7051	2.79959	-0.0944903			D1G	-0.0944903	-1	0.0944903			D1G	2	0.0944903	1.06769	0.0944903
D2G	2.84447	2.79959	0.0448766			D2G	0.0448766	-1	-0.0448766			D2G	2	-0.0448766	0.969373	-0.0448766
D3G	2.63264	2.79959	-0.16695			D3G	-0.16695	-1	0.16695			D3G	2	0.16695	1.12268	0.16695
D4G	3.01615	2.79959	0.216563			D4G	0.216563	-1	-0.216563			D4G	2	-0.216563	0.860613	-0.216563
													N2-7	N2-8	N2-9	Control
													0.262089	0.0407126	-0.129669	0.0944903
													-0.192795	-0.0224397	-0.177682	-0.0448766
													0.129192	0.450225	0.136873	0.16695
													-0.340764	0.0818644	0.174285	-0.216563

## Sheet: F13D11.4 (PgB01_g106)
	STEP 1	F13D11.4 (PgB01_g106)					STEP 2						STEP 3
	Cttest					Test	CTtest	Ref CTGEOmean	deltaCTtest		Calibrator	CT calibrator	Ref CTGEOmean	deltaCTcalibrator
7.1G	23.96					7.1G	23.96	18.4423	5.51774		D1G	24.5747	18.8988	5.67585
7.2G	23.8494					7.2G	23.8494	18.8126	5.03679		D2G	24.035	19.0104	5.02456
7.3G	24.2644					7.3G	24.2644	18.864	5.40033		D3G	25.3539	18.9372	6.41674
7.4G	24.345					7.4G	24.345	18.8296	5.51539		D4G	24.28	19.2038	5.07624
8.1G	25.1391					8.1G	25.1391	18.6161	6.523
8.2G	24.8499					8.2G	24.8499	18.5979	6.25199				deltaCTcalGEOmean		5.54835
8.3G	24.37					8.3G	24.37	18.6756	5.69437
8.4G	24.26					8.4G	24.26	18.4721	5.78792
9.1G	24.415					9.1G	24.415	18.0752	6.33976
9.2G	25.105					9.2G	25.105	19.1527	5.95232
9.3G	24.6244					9.3G	24.6244	18.9172	5.70713
9.4G	24.055					9.4G	24.055	18.5396	5.51543
	deltaCTtest	deltaCTcalGEOmean	deltadeltaCT				deltadeltaCT	constant	neg-deltadeltaCT				constant	neg-deltadeltaCT	FC	Log2FC	AverageLog2FC
7.1G	5.51774	5.54835	-0.0306082			7.1G	-0.0306082	-1	0.0306082			7.1G	2	0.0306082	1.02144	0.0306082
7.2G	5.03679	5.54835	-0.511552			7.2G	-0.511552	-1	0.511552			7.2G	2	0.511552	1.42558	0.511552	0.180785
7.3G	5.40033	5.54835	-0.148022			7.3G	-0.148022	-1	0.148022			7.3G	2	0.148022	1.10805	0.148022
7.4G	5.51539	5.54835	-0.0329598			7.4G	-0.0329598	-1	0.0329598			7.4G	2	0.0329598	1.02311	0.0329598
8.1G	6.523	5.54835	0.974655			8.1G	0.974655	-1	-0.974655			8.1G	2	-0.974655	0.508862	-0.974655
8.2G	6.25199	5.54835	0.703644			8.2G	0.703644	-1	-0.703644			8.2G	2	-0.703644	0.61402	-0.703644	-0.515973
8.3G	5.69437	5.54835	0.146022			8.3G	0.146022	-1	-0.146022			8.3G	2	-0.146022	0.903739	-0.146022
8.4G	5.78792	5.54835	0.239571			8.4G	0.239571	-1	-0.239571			8.4G	2	-0.239571	0.846997	-0.239571
9.1G	6.33976	5.54835	0.791413			9.1G	0.791413	-1	-0.791413			9.1G	2	-0.791413	0.577778	-0.791413
9.2G	5.95232	5.54835	0.403978			9.2G	0.403978	-1	-0.403978			9.2G	2	-0.403978	0.755771	-0.403978	-0.330314
9.3G	5.70713	5.54835	0.158786			9.3G	0.158786	-1	-0.158786			9.3G	2	-0.158786	0.895778	-0.158786
9.4G	5.51543	5.54835	-0.0329208			9.4G	-0.0329208	-1	0.0329208			9.4G	2	0.0329208	1.02308	0.0329208
D1G	5.67585	5.54835	0.127506			D1G	0.127506	-1	-0.127506			D1G	2	-0.127506	0.915413	-0.127506
D2G	5.02456	5.54835	-0.523787			D2G	-0.523787	-1	0.523787			D2G	2	0.523787	1.43772	0.523787
D3G	6.41674	5.54835	0.868393			D3G	0.868393	-1	-0.868393			D3G	2	-0.868393	0.547757	-0.868393
D4G	5.07624	5.54835	-0.472112			D4G	-0.472112	-1	0.472112			D4G	2	0.472112	1.38714	0.472112
													N2-7	N2-8	N2-9	Control
													0.0306082	-0.974655	-0.791413	-0.127506
													0.511552	-0.703644	-0.403978	0.523787
													0.148022	-0.146022	-0.158786	-0.868393
													0.0329598	-0.239571	0.0329208	0.472112

## Sheet: F17C11.12 (PgR003_g012)
	STEP 1	F17C11.12 (PgR003_g012)					STEP 2						STEP 3
	Cttest					Test	CTtest	Ref CTGEOmean	deltaCTtest		Calibrator	CT calibrator	Ref CTGEOmean	deltaCTcalibrator
7.1G	24.9897					7.1G	24.9897	18.4423	6.54745		D1G	25.09	18.8988	6.19116
7.2G	25.2648					7.2G	25.2648	18.8126	6.45222		D2G	24.965	19.0104	5.95452
7.3G	25.12					7.3G	25.12	18.864	6.25595		D3G	25.1149	18.9372	6.17777
7.4G	25.245					7.4G	25.245	18.8296	6.41539		D4G	25.185	19.2038	5.98121
8.1G	25.24					8.1G	25.24	18.6161	6.62387
8.2G	25.045					8.2G	25.045	18.5979	6.44708				deltaCTcalGEOmean		6.07617
8.3G	24.63					8.3G	24.63	18.6756	5.95437
8.4G	24.8199					8.4G	24.8199	18.4721	6.34785
9.1G	24.45					9.1G	24.45	18.0752	6.37473
9.2G	25.56					9.2G	25.56	19.1527	6.40733
9.3G	25.2					9.3G	25.2	18.9172	6.28272
9.4G	24.6698					9.4G	24.6698	18.5396	6.13024
	deltaCTtest	deltaCTcalGEOmean	deltadeltaCT				deltadeltaCT	constant	neg-deltadeltaCT				constant	neg-deltadeltaCT	FC	Log2FC	AverageLog2FC
7.1G	6.54745	6.07617	0.471286			7.1G	0.471286	-1	-0.471286			7.1G	2	-0.471286	0.721321	-0.471286
7.2G	6.45222	6.07617	0.376055			7.2G	0.376055	-1	-0.376055			7.2G	2	-0.376055	0.770542	-0.376055	-0.341586
7.3G	6.25595	6.07617	0.179782			7.3G	0.179782	-1	-0.179782			7.3G	2	-0.179782	0.882836	-0.179782
7.4G	6.41539	6.07617	0.339221			7.4G	0.339221	-1	-0.339221			7.4G	2	-0.339221	0.790468	-0.339221
8.1G	6.62387	6.07617	0.547705			8.1G	0.547705	-1	-0.547705			8.1G	2	-0.547705	0.684108	-0.547705
8.2G	6.44708	6.07617	0.37091			8.2G	0.37091	-1	-0.37091			8.2G	2	-0.37091	0.773295	-0.37091	-0.267124
8.3G	5.95437	6.07617	-0.121797			8.3G	-0.121797	-1	0.121797			8.3G	2	0.121797	1.08809	0.121797
8.4G	6.34785	6.07617	0.271679			8.4G	0.271679	-1	-0.271679			8.4G	2	-0.271679	0.828355	-0.271679
9.1G	6.37473	6.07617	0.298561			9.1G	0.298561	-1	-0.298561			9.1G	2	-0.298561	0.813063	-0.298561
9.2G	6.40733	6.07617	0.331163			9.2G	0.331163	-1	-0.331163			9.2G	2	-0.331163	0.794895	-0.331163	-0.222588
9.3G	6.28272	6.07617	0.206557			9.3G	0.206557	-1	-0.206557			9.3G	2	-0.206557	0.866603	-0.206557
9.4G	6.13024	6.07617	0.0540699			9.4G	0.0540699	-1	-0.0540699			9.4G	2	-0.0540699	0.963215	-0.0540699
D1G	6.19116	6.07617	0.114996			D1G	0.114996	-1	-0.114996			D1G	2	-0.114996	0.923385	-0.114996
D2G	5.95452	6.07617	-0.121643			D2G	-0.121643	-1	0.121643			D2G	2	0.121643	1.08797	0.121643
D3G	6.17777	6.07617	0.101602			D3G	0.101602	-1	-0.101602			D3G	2	-0.101602	0.931997	-0.101602
D4G	5.98121	6.07617	-0.0949556			D4G	-0.0949556	-1	0.0949556			D4G	2	0.0949556	1.06803	0.0949556
													N2-7	N2-8	N2-9	Control
													-0.471286	-0.547705	-0.298561	-0.114996
													-0.376055	-0.37091	-0.331163	0.121643
													-0.179782	0.121797	-0.206557	-0.101602
													-0.339221	-0.271679	-0.0540699	0.0949556

[truncated: 8 more sheets: hmit-1.2 (PgR015_g078), hmit-1.3 (PgR015_g078), lgc-37 (PgR047_g061), nhr-3 (PgR005X_g204), pkc-1 (PgB05_g097), slc-17.2 (PgR047_g023), ugt-54 (PgB20_g050), Y71G12B.25 (PgR005X_g127)]
