# Supplementary material for: Ivermectin-induced gene expression changes in adult Parascaris univalens and Caenorhabditis elegans: a comparative approach to study anthelminthic metabolism and resistance in vitro
Source: Parasit Vectors. 2022 May 5;15:158. doi: 10.1186/s13071-022-05260-4 (PMC9074254; doi:10.1186/s13071-022-05260-4)
Supplement: Supplementary file 7 — Additional file 7: Table S4. Behavioral assays of Caenorhabditis elegans after exposure to 10–9, 10–8, 10–7 M IVM and media+DMSO (control) for 4 h. [file 13071_2022_5260_MOESM7_ESM.xlsx]

## Sheet: Behavioral assays
Behavioral assays- Adult Caenorhabditis elegans after exposure to Ivermectin for 4 hours
Pharygneal pumps per minute
	10-7 M				10-8 M				10-9 M				Media+DMSO
Replicate	w1	w2	w3		w1	w2	w3		w1	w2	w3		w1	w2	w3
1	0	0	0	#NUM!	136	180		156.461	193	199	182	191.203	229	228	249	235.138
2	0	0	0	#NUM!	169	189	169	175.42	189	213	220	206.897	241	252	195	227.938
3	0	0	0		186	178	176	179.949	169	210	203	193.138	243	242	241	241.999
4	0	0	0	#NUM!	NA	NA	NA	#NUM!	215	242	212	222.602	232	242	261	244.708
				#NUM!				170.299				203.077				237.356
								#NUM!
Thrashes per min
	10-7 M				10-8 M				10-9 M				Media+DMSO
Replicate	w1	w2	w3		w1	w2	w3		w1	w2	w3		w1	w2	w3
1	0	0	0	#NUM!	71	72.5	66	69.7772	81.5	62.5	56.5	66.023	56.5	69	58	60.9221
2	0	0	0	#NUM!	1	25.5	95.5	13.4539	83.5	74.5	77	78.2428	39.5	68	49.5	51.0392
3	0	0	0		39.5	72	85.5	62.4164	79.5	74.5	79.5	77.7971	79	81	88	82.5781
4	0	0	0	#NUM!	12	49.5	62.5	33.3597	67.5	95	87	82.3219	102.5	102.5	93.5	99.4076
				#NUM!				37.3913				75.8411				71.0789
Dispersal assay (after ~35min)
	10-7 M				10-8 M				10-9 M				Media+DMSO
Replicate	dispersed	reached OP50	total	%dispersion	dispersed	reached OP50	total	%dispersion	dispersed	reached OP50	total	%dispersion	dispersed	reached OP50	total	%dispersion
1	0	0	0	#DIV/0!	2	2	3	66.6667	5	2	5	100	3	2	4	75
2	0	0	0	#DIV/0!	5	3	5	100	3	3	4	75	4	3	4	100
3	0	0	0		3	3	3	100	4	3	5	80	5	3	5	100
4	0	0	0	#DIV/0!	1	0	3	33.3333	4	3	4	100	4	4	4	100
				#DIV/0!				68.6589				88.0112				93.0605
	w = worm
